# Supplementary material for: Effects of a Cognitively Enriched Playful Physical Activity Program on Executive Functions and School Readiness in Preschool Children
Source: Behav Sci (Basel). 2026 Jul 10;16(7):1162. doi: 10.3390/bs16071162 (PMC13405789; doi:10.3390/bs16071162)
Supplement: Supplementary file 1 [file behavsci-16-01162-s001.zip]

Archive with 1 entries (1 files):
- behavsci-4321536-supplementary.pdf
